# Supplementary material for: Involving service users to identify research priorities in a UK forensic mental health service
Source: BJPsych Bull. 2021 Dec;45(6):321–6. doi: 10.1192/bjb.2020.131 (PMC8727379; doi:10.1192/bjb.2020.131)
Supplement: Supplementary file 1 [file S205646942000131Xsup.zip]

Archive with 4 entries (4 files):
- S205646942000131Xsup001.pdf
- S205646942000131Xsup002.pdf
- S205646942000131Xsup003.pdf
- S205646942000131Xsup004.pdf
